# Supplementary material for: Questionnaire-based analysis of autism spectrum disorders and gastrointestinal symptoms in children and adolescents: a systematic review and meta-analysis
Source: Front Pediatr. 2023 Jul 26;11:1120728. doi: 10.3389/fped.2023.1120728 (PMC10410855; doi:10.3389/fped.2023.1120728)
Supplement: Supplementary file 1 [file Datasheet1.zip]

Archive with 11 entries (11 files):
- Figure 1.tiff
- Figure 10.tiff
- Figure 11.tiff
- Figure 2.tiff
- Figure 3.tiff
- Figure 4.tiff
- Figure 5.tiff
- Figure 6.tiff
- Figure 7.tiff
- Figure 8.tiff
- Figure 9.tiff
